# Supplementary material for: Discovery and Evaluation of Enantiopure 9H-pyrimido[4,5-b]indoles as Nanomolar GSK-3β Inhibitors with Improved Metabolic Stability
Source: Int J Mol Sci. 2020 Oct 22;21(21):7823. doi: 10.3390/ijms21217823 (PMC7659979; doi:10.3390/ijms21217823)
Supplement: Supplementary file 1 [file ijms-21-07823-s001.zip]

Archive with 3 entries (3 files):
- ijms-945464- Supplementary Materials corrected.pdf
- Movie_S1_(R)-2.mp4
- Movie_S2_(R)-28.mp4
